# Supplementary material for: Hedgehog Signaling Regulates Hypoxia-Associated Metabolic Adaptation in Myeloid Leukemia In Vitro Cell Models
Source: Int J Mol Sci. 2026 Jul 16;27(14):6324. doi: 10.3390/ijms27146324 (PMC13410166; doi:10.3390/ijms27146324)
Supplement: Supplementary file 1 [file ijms-27-06324-s001.zip]

Archive with 1 entries (1 files):
- ijms-4358910-supplementary.pdf
